# Supplementary material for: SeOMLR: one-step multi-view latent representation with self-weighted ensemble learning for multi-omics cancer subtyping
Source: Bioinformatics. 2026 Mar 5;42(3):btag074. doi: 10.1093/bioinformatics/btag074 (PMC12980331; doi:10.1093/bioinformatics/btag074)
Supplement: btag074_Supplementary_Data [file btag074_supplementary_data.zip]

Archive with 2 entries (2 files):
- KIRC-differential-mRNA.csv
- supplementary material.pdf
