# Supplementary material for: SeOMLR: one-step multi-view latent representation with self-weighted ensemble learning for multi-omics cancer subtyping
Source: Bioinformatics. 2026 Mar 5;42(3):btag074. doi: 10.1093/bioinformatics/btag074 (PMC12980331; doi:10.1093/bioinformatics/btag074)
Supplement: btag074_Supplementary_Data [file btag074_supplementary_data.zip › KIRC-differential-mRNA.csv]

AQP2
UMOD
SLC12A1
TMEM213
AQP6
KCNJ1
FLJ42875
TDGF1
ATP6V0A4
SLC14A2
SLC4A1
ADH1C
CLCNKA
CLCNKB
LOC284578
ESRRB
TRPV6
RAB25
ABCA4
GGT6
TMPRSS4
EHF
SLC26A7
CWH43
ATP6V0D2
SLC12A3
CNTD2
STAC2
OXGR1
KRT17
CALB1
CLDN19
NAT8L
RANBP3L
TMEM61
SLC4A11
TACSTD2
KCNJ10
B4GALNT2
DUSP9
EGF
CLDN16
MFSD4
GAL3ST3
ERBB4
EPN3
SFRP1
SLC22A8
LOC121838
GPR110
SCNN1G
AVPR2
SLC9A2
FGF9
PRDM16
ATP6V1B1
WNT9B
MYO3B
C12orf59
CHD5
DNASE1
GPC5
INPP5J
TCEAL2
ESRP1
NIPAL1
CBLN2
FAM3B
ACPP
F11
PSCA
MFSD6L
PAPPA2
FOXI2
SLC34A1
LOC643008
TMEM30B
HSPB7
PROM2
TRIM50
SIM1
FOLR3
FXYD3
HSD11B2
C3orf57
AFM
TNNC1
USP44
SPTBN2
FER1L6
CASR
GRIK5
C19orf46
BMPR1B
MAL
SYT7
VWA2
TMEM45B
STAP1
DDX25
EYA4
WNK4
RPS6KA6
DEGS2
LMO3
MPPED2
ECEL1
PRR15
GATA3
GCOM1
VSIG2
MST1P9
ERP27
EMID2
FLRT1
DDN
IRX2
TOX3
BSPRY
TFCP2L1
TMPRSS2
SIM2
L1CAM
CA8
CCNI2
TSPAN8
NOS1
ALDH3B2
KLHL14
PAK6
ESPNP
SUSD4
C15orf56
NHLRC4
CLUL1
MT1H
SCNN1B
SCNN1A
CRHBP
GPC3
ENPP6
WISP3
C9orf84
CNGA1
GALNT3
OVOL1
KRT7
CHL1
SLC29A2
TCL6
PRRG2
CDH3
SLC9A3
KBTBD12
NRK
HS6ST2
C9orf152
SLC16A5
COL4A6
PCDH9
NPHS1
FUT2
HSPA2
LIPH
TJP3
S100A2
BCAS1
CPAMD8
NOS1AP
FOXA3
RASD1
LGI2
EPCAM
GRHL3
PROX1
KIF5A
SLC14A1
FREM1
RNF150
DPT
C7orf41
CNKSR1
ITIH2
ALB
CTNND2
HOXB9
PLG
WNT7B
SLC5A2
GPR81
TFAP2A
UPP2
GPR113
CNTN1
TMEM72
RAP1GAP
FAM190A
AIF1L
SULT2B1
BMP3
TNS4
CHGB
EPB41L4B
RIPPLY1
TFAP2C
SLC5A11
ARC
SLC38A3
ANGPTL1
UNC13C
SERPINA5
NTSR1
PVRL4
GSTM3
CLCN1
POU2F3
PDE8B
GPR98
CST6
SLC6A4
MECOM
C3orf52
C1orf226
C1orf114
ESRRG
RASSF10
SLC16A11
SEMA6D
RIMBP2
MUC20
MRAP2
C1orf168
KCNE1
STX19
FAM167A
SLC13A2
S100A14
WNT4
EFHD1
SCD5
IRF6
ERVFRDE1
GABRP
VTCN1
DLX3
SLC26A4
TCF21
MPP7
LOC100130238
B4GALNT3
NR3C2
GPM6B
SLC47A2
AGPAT9
SLC4A8
LIX1
LRRC2
HOXB6
LRIT3
C7
CAPS
PLCL1
TMPRSS13
ALDOB
SLC16A7
HCN2
TDRD1
ITLN1
RIC3
C6orf155
PACRG
SCN2A
C7orf51
MAL2
FAM169A
FAM5B
C1orf116
MT1G
NDST3
NCRNA00175
GABRB2
AMPH
SH3GL2
SCIN
C1orf172
B4GALNT1
C6orf176
EPX
PDE1A
C20orf54
C9orf173
WNK3
LPPR1
RASL11B
DIRAS1
ADRB1
FABP1
ADH1A
ATP1A1
TMEM178
IYD
GDF3
HS6ST3
BMP6
TNNI1
CLIC5
RBM11
LOC285629
DPEP1
PEG3
ATP6V1C2
ERMP1
HPD
COBLL1
MAP3K15
IGSF10
DUSP15
NTN1
TMPRSS3
TRIM2
RDH12
PLEKHG4B
SHISA3
GDPD2
BAI3
C15orf59
DTX1
DOK7
SCTR
GPR182
SDCBP2
C1orf190
THSD7A
OLFM4
IFNE
CGN
HOXB5
CACNA2D2
PTGER3
RNF43
SLC34A3
ARHGEF38
MYOZ2
KCNK15
ADH1B
CEL
AFAP1L2
C14orf50
KIAA2022
C12orf34
ANKRD43
MCF2
LOC572558
GRID2IP
ANKRD2
TMEM132C
OCLN
LOC255167
HOXB8
FAM189A2
SLC6A19
FBXO2
FAM3D
PADI1
CAPN14
UGT8
C8orf4
ALDH1A2
PRR15L
DNASE1L3
STRA6
KIT
SPINK1
GREM2
IGSF22
LHFPL3
SOSTDC1
DUOX2
CA4
EML6
NUAK2
IL17RE
LRRN2
RAPGEF3
CEND1
PLXNA4
TMC4
STK32A
KLF5
CCBP2
ITGB6
PPM1E
MARVELD2
LOC100133545
SRGAP3
C20orf195
PRTG
AKAP3
ENTPD8
CYP4B1
ZNF676
FAM81A
CLDN10
LRP1B
INHA
C19orf69
VAT1L
THRB
C6orf52
NPY5R
NTS
LY6K
PRKAR2B
HEPHL1
CCDC160
AQP3
EGR3
LOC100302650
C6orf105
BTC
CDH16
C2orf54
DACH1
C21orf130
ZNF750
CLDN9
PROM1
GRM1
COL9A2
UNC5D
C10orf82
SLC26A10
C1QTNF7
C11orf92
ATP13A4
TMC5
GATA2
ZNF98
SLPI
LOC100302640
GRIP2
SLC44A4
FAM46B
AGBL4
CLDN14
MUC1
LDLR
ST6GAL1
NNAT
FAM181B
HOXD3
CYS1
NAALADL2
PCDH11X
IRX1
TUBBP5
NAP1L2
HS6ST1
LYPD6
PRKCQ
PCDH20
AP1M2
KSR2
GPRC5A
GMPR
LOC100303728
MYLK3
ARL4D
FAM83F
ALDH6A1
NTRK2
SLC6A17
ENTPD3
EPHA1
SRL
FOXJ1
HOXD8
CECR7
GYLTL1B
CAMK2A
NCRNA00092
NCRNA00087
PPP2R2B
BCAM
ANXA3
KCNQ1
CYFIP2
GREM1
SCN2B
IGSF9
RALGPS1
FAM184A
MGC27382
MAP6
ANO5
TMEM174
KCTD1
HAP1
C10orf55
SLC38A11
C21orf34
ILDR1
CKMT1B
KCNK13
MAGI3
SHISA2
TSPYL3
MAPK4
C14orf37
H1F0
SCARA3
LCN12
HPCAL4
IMPG2
SLC13A3
PHYHD1
FOSB
CORIN
ATF3
LOC25845
SLC25A25
TMEM38A
TBX3
LNX1
LOC90246
ACSL6
ZDHHC2
DEFB1
KIAA1210
CYP39A1
C6orf217
PRR5-ARHGAP8
AGXT
SLC5A3
AQP4
G6PC
OPHN1
CBLC
C2orf65
ANKRD56
CYP27B1
MCOLN3
SEMA3G
GRM3
CAB39L
SYN3
MSX2P1
KLHL3
KCNMB2
DUOXA1
FAM171A1
BCL2L10
SYT1
RERGL
ARHGAP8
GJB3
PPARGC1A
CKM
TMC1
HUNK
NPY1R
LOC387646
FA2H
ATRNL1
CLDN7
C17orf104
C9orf24
SCARA5
ADAMTS8
C4orf31
DHRS2
EDAR
BTG2
FGF1
LAD1
PTPN13
GLS2
NEBL
MAMDC2
SHROOM3
DOC2B
STYK1
TACR1
PGM5
PLEKHB1
UBE2QL1
NTN4
ProSAPiP1
S100P
LMTK3
KCNS2
C2orf40
NAALAD2
CYP4A11
HAO2
SGCG
LONRF2
LAMC2
PPM1J
KLC3
PLAC2
KITLG
LOC723809
PLA2G4A
SCGB1D2
TRIM29
MOXD1
ARNT2
SYNGR1
COL4A4
PI16
HMGCLL1
ZNF165
FAM107A
GRB14
CCDC151
LAMB4
DSCR6
FLG
EEF1DP3
CCDC13
LGR6
NDRG2
HSD11B1
TESC
GSTO2
RNF182
PIP5K1B
RLN2
NKD1
SUCNR1
NCCRP1
CDH1
HIGD1A
RGS6
ZDHHC15
CTSL2
PADI2
CLMN
ENDOU
CDKL2
KCTD16
LOC400043
WDR86
GCNT4
HOXA7
COL4A5
C10orf95
CACNA1H
CMTM4
NUDT4
BCL2L15
EXTL1
MYOZ1
MST1P2
CASZ1
SLIT2
ATP10B
PPP1R1A
HOMER1
STEAP3
FLJ16779
ACSM5
CLSPN
MUM1L1
ATP2A1
BHLHE22
SERPINH1
BRIP1
PODNL1
LOC283663
DUSP23
EMILIN2
TMEM200A
CARD9
CLEC4E
DTL
SEMA6A
ACRBP
INSL3
SMPDL3A
IKBIP
TWIST2
ANGPT2
AHNAK2
SNHG3
CCR4
NINJ2
LOC152225
ZNF296
FNDC1
TLR2
PRSS53
APOBEC3C
MFAP2
LOC728875
GPA33
C21orf7
KLRB1
HLA-DRB1
TCHH
BEND6
CNFN
KCNMA1
FFAR2
B3GNTL1
TRIM14
IL7R
RAB3C
PLB1
SP140
FOXH1
HLA-DRB6
E2F1
RHBDF2
SLC17A9
RECQL4
NEK6
TSG1
PROS1
SEL1L3
CDHR3
TRIM36
CD163L1
HLA-DRA
FOLR2
LGALS9
OR51E1
GPR183
CYP2D7P1
B3GNT4
GPR158
SLC15A3
RGS19
LRG1
DNA2
CDKN2BAS
OLR1
PDIA5
PCDHGB2
VCAM1
NCAM1
FATE1
PAQR4
GPR171
CDT1
CES3
SEZ6L2
SCNN1D
CYP4F22
TUBA4B
TYMS
ACHE
KIF19
TSPAN32
PIM2
AGT
HLX
STAT4
PRRX1
GFPT2
APBA2
S100A8
C13orf18
LGALS2
ACAN
CNIH2
VENTX
EGFL6
C22orf41
TRIM31
CA9
CENPK
IL4I1
STEAP1
NDRG4
BTLA
ADAMTS2
LRRC36
C16orf59
TNFRSF13C
ARHGAP11A
S1PR4
APOBEC3D
MAP1LC3C
TMEM91
NLRP6
TRPM8
LINGO1
ARL11
PSORS1C2
CX3CR1
RPGRIP1
CASS4
C1orf170
TMCC1
C19orf33
NRXN2
FIBCD1
C16orf13
CYBA
KIAA1199
VIM
PCDHGC5
SLC39A14
GGTLC2
LTC4S
LOC285733
CCR2
GPR34
SLC16A3
ARHGAP15
THBS2
NTNG2
GGT3P
LOC399815
WFDC3
BUB1B
GNLY
CCL20
USH1C
FOXP3
LOC284749
MYBL1
RASSF5
GGTA1
CLEC4F
RRN3P2
CDK5R1
RCN3
NGEF
SLC9A9
FAM159A
RUNX2
RGS10
IL16
APLN
TM4SF5
INHBB
VSIG1
LOC283314
KLRC1
CACNA1E
EGFLAM
LOC100272216
FAM128A
COL3A1
RGS14
VASH2
TRIM9
KCNV1
TBX21
CCR7
TMSB10
P2RY13
LOC647946
MAST1
DNM1
CD74
CLEC9A
LOC100133669
HLA-DPA1
MGST1
TLR6
ABCC3
FN1
LOC286467
IL34
ADCY7
SULT1B1
ASIP
SPINK5
C9orf139
SLC17A3
PRG2
NLRP12
HK2
BIRC3
LOC100124692
LOC151534
IFI27
PTPRH
YBX2
CXCR5
C5orf27
CRIP3
SGOL1
CCR10
TUBB3
DCLK3
PLCB2
FER1L4
CYTIP
CHSY3
MXRA8
CTSS
LRRC66
LRMP
GPR172B
GPC2
LHFPL2
UGT1A8
COX6A2
DLX1
TAGAP
BLK
HIST1H2AE
C1orf186
RNASE6
C6orf174
RASGRP4
C11orf21
MT3
SLCO5A1
CEACAM21
LCP2
FAM95B1
EMP3
CDON
ABCC2
ORC6L
METTL7B
CDCA7
CCNE2
NELL2
VAX2
HCLS1
FCER2
FAM54A
JAKMIP2
DLX2
TBX15
FANCA
SLCO2B1
CACNA1G
LGALS9C
KIAA1324
IGDCC4
PLEKHO1
ASGR1
TMEM158
SLA
LIME1
HIST1H4E
MYBPC2
HIST1H3D
HLA-F
CXCR4
AIF1
AACSL
IL18RAP
NPB
NLGN1
PRKCDBP
XCR1
APOBEC3G
EN2
PDPN
TAT
PLXNC1
CLEC4A
C1S
CCDC150
TIMP1
TMEM149
FAM72B
RASSF4
CD28
CDCA5
PLA1A
LCP1
GOLGA9P
HIST1H4J
NCR3
SPHK1
SLC5A1
GRPR
GSG2
C16orf54
COL10A1
CD14
ARHGAP22
CEACAM4
HOXC13
TBC1D3C
TXLNB
KCNK9
TNFSF8
ARHGAP11B
FHL1
PLTP
ANKLE1
KCNA3
CYBB
STAMBPL1
DGCR9
MYEOV
NCRNA00202
BMPER
CACNA2D4
THPO
CD4
JAK3
GPR82
ADAP2
GNGT1
KIF21B
ODF3B
STC2
CDCA8
HPCA
PLEKHG4
CCL22
JSRP1
KIAA1644
NCF2
ARHGAP30
SIGLEC14
COL6A2
CHRNB4
C15orf42
HAPLN3
PDGFRL
MEF2B
PSMB9
PMFBP1
P2RY12
PILRA
CARD11
C12orf36
CSF1R
FAM150B
TBX4
ATOH7
SLC1A7
TCL1A
GPR114
TNFSF12-TNFSF13
AMICA1
KIF18A
EMB
NKD2
FAM72A
TMEM45A
ODZ1
ADA
HLA-DPB1
IFI30
IGSF21
OIP5
ADAMTS12
LOC654342
VSIG4
AMH
FYB
IL1R2
LOC647121
PRF1
NFAM1
C4A
IL31RA
HLA-DQB1
APOE
CXorf21
TBXAS1
CNTNAP1
APOL1
LOC285768
TRPA1
LOC100188949
FPR1
UNC13D
RAB37
HSPB8
FAM72D
NOL3
RAB33A
FBLN7
TWIST1
NUSAP1
LIMD2
CNR1
CD163
FAM132A
FAM78B
SLFN12L
SERPINE1
CDHR5
C6orf81
RHEBL1
SPON2
FKBP11
WNT10B
MATK
NLRC4
MS4A4A
CCR6
FCRL6
GPR65
MXD3
EFCAB4B
C6orf141
WDR62
DNAH3
DUSP5P
ANGPTL4
VSTM2L
MT1DP
SLC28A1
PVRIG
SLAMF1
MMP17
ZNF469
TRIM15
CD33
SPOCD1
NEK2
MEI1
SLC38A5
CCL4
KIFC1
DOK2
FBXO43
COL5A2
TNFSF11
COL5A3
ANXA13
COMP
GRIN2D
ASF1B
TTYH3
TREX2
C3AR1
MARCO
C1QTNF6
CD80
NDUFA4L2
GZMM
DKK1
SIRPB2
ALDH1L2
DNAJB13
SERPINF2
NCF4
HLA-J
BAIAP2L2
ITK
SIGLEC7
TRAF3IP3
HLA-DQA2
KIF2C
CENPM
LY96
CYP21A2
SERPINF1
RAD54L
F10
RGS18
CCL14-CCL15
MS4A7
FCGR2A
PVT1
MS4A1
MMP16
PTPRC
FERMT3
ERCC6L
ADAM8
LOC100188947
4-Mar
FCRL1
TNFRSF13B
FKBP10
EXO1
FUT7
RHBDL1
FAM78A
GGT8P
CDH6
SLITRK6
OLFML2B
CLEC2B
PLEK
HCST
COL1A2
LRRC25
RAB39
MNDA
C2orf89
LGI4
POLQ
ALPK2
1-Sep
ABCB4
ZNF80
STX1B
HCK
QRFPR
TTK
GPR19
TRIP13
XCL1
PATL2
SPN
HTR7
CLEC18C
C9orf109
HIST1H2AM
KIF15
NEB
TTLL6
C8orf46
LGALS1
CLEC18A
CEBPA
PYCARD
GBP7
SPAG4
HAPLN1
ESCO2
GPR55
COL23A1
HLA-G
LILRA2
RYR2
LILRB2
LPAR5
C14orf73
VWCE
LASS1
ADCY2
KIAA0748
OSM
GNA15
LOC84740
STAC3
CD52
PSORS1C1
ERMN
NNMT
IKZF1
THRSP
C1orf162
CENPI
RASGEF1C
SIX1
CD300LB
C6orf142
TMIGD2
HIST1H3H
KCNN4
ITGAM
EVI2B
FCRLA
CRYGS
RAC2
GTSF1
KIRREL3
CYTH4
LAT2
EIF4EBP1
ETV7
LOC645166
FGD2
DGCR5
FMNL1
CATSPER1
CDKN3
STMN3
JAKMIP1
DCX
ITGAX
MEFV
FCRL2
TLR7
KLB
RASAL3
CLEC7A
IL22RA1
ZNF831
ABCC6P1
PYCR1
FAM40B
CAPN12
TRIB3
CSF2RA
WISP2
CYP2C8
MS4A14
C8G
BCAN
CD48
SPIB
ABCA17P
NETO2
RDH5
TYMP
SCG2
KLRC3
GPRIN1
NOG
LSP1
HMMR
GPR18
CD6
CCL4L2
POU2F2
PCSK6
ASPHD1
PLAC8
CCDC78
PTPN22
TNFAIP8L2
SLC11A1
DGCR10
CD180
DEF6
CCL26
DLX4
CLIC3
GJB2
CD207
CD247
P4HA3
WDFY4
CCDC146
APOBEC3H
MMP11
MSR1
CRYBB1
AGAP2
TM6SF2
SIGLEC9
LOC400696
HLA-DOB
HTR1D
CCL15
CDR1
C11orf20
CD244
CD38
CENPF
SELPLG
TLR10
UCN
BTK
DPEP2
EME1
POSTN
ITGB2
IGJ
E2F7
GZMB
IKZF3
LST1
GFI1
NDC80
SH2D5
GPR141
LOC653786
EVI2A
IL10RA
TMC8
LBX2
C17orf87
UHRF1
CD5
DOK3
MS4A6A
HLA-DQA1
TNFRSF17
KISS1
CDC6
SAMD3
DCLK1
PIF1
C22orf34
GSDMA
CCNA2
PLXNB3
MIAT
IL2RA
INA
P2RY10
IDO1
CD37
FCGR2C
ARHGAP9
FOXF2
FCHO1
PARP15
RUNX3
CD200R1
PITX2
TREM1
SLC1A3
SPI1
CD300C
C19orf59
GPR84
THEMIS
IL21R
KIR2DL4
CD68
PTPN7
FPR3
CDCA3
AVPR1B
KLKB1
MCM10
CLRN3
KLRK1
SCARB1
KLRC2
LAX1
CD86
C1orf127
LAPTM5
AOAH
RHOH
TPSG1
EBI3
LY9
CORO1A
TLR8
CCDC88B
ADD2
PIK3R5
CYP2C9
KIAA0101
HSD3B7
TNFSF13B
LOC100130872
ITGAL
E2F8
OSCAR
CENPE
COL6A3
E2F2
LILRB1
KREMEN2
DERL3
WAS
PRR11
NCKAP1L
CXCR6
HAVCR2
MNX1
ANLN
GAL3ST4
FFAR3
C2orf85
GZMH
CLECL1
NOD2
PRR7
RAB42
CD3G
CD72
HSF4
LYZ
P2RX7
SLC2A5
CDC20
PTHLH
PRIMA1
FCER1G
CCL17
SPC24
LTA
VAV1
CP
CLEC5A
NCF1B
GPR15
DOCK2
BCL2A1
FCGR2B
C5orf58
BAI1
CAMK2N2
PLA2G1B
SASH3
TRAT1
MYO1F
TBC1D10C
HMOX1
C17orf64
ATG9B
XCL2
RDM1
SKA3
SORCS3
CLVS1
CHST13
C20orf103
SIGLEC1
PBK
SPC25
COL5A1
JPH3
CCNB2
SLAMF6
LILRA6
DNASE2B
C1QA
SNX20
KLHL6
LILRB3
TYROBP
ABLIM3
SH2D1A
IL12RB1
HAVCR1
LAT
IL2RB
CHRNA6
SLC8A2
CLEC12A
CTHRC1
TNFRSF18
CD96
RNASE2
NCAPH
NCF1C
LAIR1
RNF175
NCF1
GPR35
HK3
NAPSB
C1QC
CD84
CYP3A5
PTPRCAP
PLIN2
PPP2R2C
C17orf60
CLEC12B
CKAP2L
TXNDC3
GAPT
SLAMF8
CD19
NCAPG
CTSW
PLD4
CHRDL2
CSTA
CCR5
VTN
LY86
RNASET2
GPR120
FAM26F
ACAP1
GAS2L3
IL32
NKPD1
PARVG
IRF4
C2
KIF4A
PTTG1
PRAM1
BUB1
CLEC17A
ARRDC5
FAM64A
SLA2
ABCA12
OTOA
BHLHA15
CAPN11
HLA-DQB2
SLC37A2
ZAP70
C1QB
C20orf197
TM7SF4
POU2AF1
UBASH3A
CDC45
CPA4
BTBD16
HMGA2
CD3E
SIGLEC10
APBB1IP
GPR174
RPH3A
LOC285954
PGA3
C5orf20
ADORA3
IGSF6
SPINK13
DEPDC1
PKMYT1
TRPM2
PNMA2
PAX9
TIFAB
CES8
PGF
MAP4K1
TGFBI
CORO6
CATSPERG
MYO3A
CXCL11
CDHR1
MSC
SKA1
MKI67
GTSE1
EOMES
GAL3ST1
CHIT1
EPR1
NIPAL4
TPX2
CSF3R
FOXM1
TOP2A
TIGIT
SCD
PYHIN1
CST7
CXCL10
BATF
SH2D2A
HRH2
DLK2
NKG7
FCGR1B
AMZ1
LOC606724
ASPM
LAG3
CPNE7
RGS1
NUF2
ADAMTS14
CD2
PSTPIP1
MOGAT3
PRG4
IQGAP3
FCGR1A
PI3
C4orf49
SLC17A4
SLAMF7
UBD
PGA5
MYO1G
GZMA
CCL5
LOC100233209
ZNF683
C2orf82
EMR1
DLGAP5
FCRL3
FCGR1C
RLTPR
SIT1
SYNGR4
PLK1
CTSE
SLC17A2
APOC2
HOXD13
DPYSL4
SCGN
PAQR9
CRTAM
CALB2
CD3D
KCNN1
DTHD1
LY6H
KIF14
MELK
CEP55
ADAM12
CASP5
CD300LF
HLA-DPB2
RGS20
SFTA1P
RRM2
FCGR3A
NR2E1
MAP7D2
RSPO4
C9orf44
UGT1A1
ZBP1
LILRB4
FCRL5
ADAM6
EPO
TDO2
RGS17
LILRA4
TMPRSS6
ZMAT4
CXCL9
HS3ST2
KCNK17
ALPI
OTOF
GBP5
SHOX2
FASLG
ICOS
C3
COL11A1
PPYR1
IL12RB2
IGF2BP3
CADM3
PRND
MYO1A
COL1A1
CXCR3
HSPA7
STAG3
HAPLN4
CTLA4
HHLA2
CD8A
CD8B
ZNF114
GALNT5
KIF20A
TNFRSF6B
CCL18
CD5L
RUFY4
CDKN2A
HJURP
UBE2C
CHI3L2
CGREF1
SDS
MGC29506
TNFSF14
CENPA
CD27
MGC4473
EN1
NKAIN1
CDC25C
EREG
TRPC2
EPS8L3
TROAP
EMR4P
AURKB
UNC5A
GOLGA7B
GZMK
PDCD1
CD79A
CCR8
HTRA4
TM4SF19
PMCH
HSD17B3
BIRC5
CDH15
PIK3R6
PLA2G2D
ITIH4
PPP1R14D
KIF18B
TMEM155
NEIL3
CXCR2P1
KCNE1L
FABP7
THBS4
SIRPG
AQP9
LRRC39
TNFRSF9
LOC100131551
MUC12
DOC2A
AIM2
APOB
LRRTM4
C16orf74
REG1A
LGALS4
LOX
CILP2
F12
TNFSF9
IGLON5
ALOX15B
SIGLEC8
ITPKA
LOC96610
CREB3L3
LOC100216001
TREM2
ITGAD
AKR1B10
MYBL2
TRIM54
INHBE
HOXA13
DNAJC5B
ATP8B3
PKD2L1
LRRC15
AICDA
CIDEC
IFNG
CD1A
SAA2
TMEM145
SERPIND1
OMG
PRAME
ADAMDEC1
CHRNA1
CDCA2
APOC1
CD7
IGFBP1
KIAA0125
C4orf6
C1QL1
ENPP3
CYP2J2
NPTX2
UGT1A3
SLC6A3
LAIR2
FGB
HAMP
CXCL13
HP
TEX11
C11orf86
SAA1
LGALS12
CXCL5
TEX15
FGA
TNFAIP6
MMP9
C10orf99
PTPRN
LBP
GUCA2B
TF
TUBA3E
CRP
LPPR5
IL20RB
LOC55908
FGG
TUBA3D
C5orf46
FABP6
CD70
BAAT
MSLN
CRYBB3
LTF
SCN3A
EYA1
C1orf161
TM4SF4
SCGB3A1
LOC647309
RGS11
MMEL1
ST8SIA5
OCA2
SYT3
SV2B
SIX2
CYP3A4
MFI2
CADPS
CR2
CNTN3
SIX4
SERPINC1
CNTNAP2
DPP6
C10orf110
ETV4
NETO1
IL11
SLC18A2
CPEB1
DIO1
TRIM67
FAM196A
SIGLEC15
WNT9A
WNT11
CRABP2
TSPAN10
ZCCHC16
FAM69C
AK5
TGM1
SPSB4
CRYAA
DNAH17
ZNF488
CNTNAP5
CAPN3
DLGAP2
DNAH12
GPR143
LGR5
SCN5A
C16orf89
SOX8
MCCD1
SILV
SLC45A2
LGI3
ENO3
FAM180A
CILP
CDH17
PAH
LCN10
PROZ
IGF2
CDH12
C20orf26
LYPD6B
TP53AIP1
CYP17A1
TRIM63
HBG1
REN
C14orf180
NOX5
MLANA
ARPP21
SLC22A24
LOC388387
XIST
SST
CRHR2
IQSEC3
ST8SIA6
SLC5A8
CAMK1G
CDH4
SLC25A21
ASPG
SYCE1
AGTR1
GC
GPR111
IL1RL1
CHRM3
CDCP1
FLNC
ARHGEF4
PMAIP1
XPNPEP2
GAS1
TLCD1
LAMB3
CLGN
PNOC
RGAG1
NRG4
DSC3
KRT19
COLEC12
TSKU
UGT3A2
C3orf55
SPIN2A
GLT25D2
LEFTY1
HRASLS
C19orf21
C9
ULBP1
SLC12A8
GRIK4
CHRDL1
MAGEL2
[truncated: 716 more rows]
